# Supplementary material for: Role of Functional Groups in Tuning Luminescence Signature of Solution-Processed Graphene Quantum Dots: Experimental and Theoretical Insights
Source: Molecules. 2024 Jun 12;29(12):2790. doi: 10.3390/molecules29122790 (PMC11206256; doi:10.3390/molecules29122790)
Supplement: Supplementary file 1 [file molecules-29-02790-s001.zip]

Archive with 1 entries (1 files):
- molecules-3029732-supplementary.pdf
